# Supplementary material for: Discovery of First-in-Class PROTAC Degraders of SARS-CoV-2 Main Protease
Source: J Med Chem. 2024 Apr 12;67(8):6495–507. doi: 10.1021/acs.jmedchem.3c02416 (PMC11056980; doi:10.1021/acs.jmedchem.3c02416)
Supplement: Supplementary file 2 — jm3c02416_si_002.csv [file jm3c02416_si_002.csv]

Compound_ID	SMILES	IC50 (nM)	CC50 (nM)	EC50 (nM)	Half life (min)
MPD1	O=C(N[C@@H](C[C@H]1C(NCC1)=O)C([H])=O)[C@H](CC2CCCCC2)NC([C@H]([C@@H](C)OC(C)(C)C)NC(OCC3=CC(OCCCCOC4=CC=CC(C(N5C6CCC(NC6=O)=O)=O)=C4C5=O)=CC=C3)=O)=O	39	25000	1780	11.7 ± 1.04
MPD2	O=C(N[C@@H](C[C@H]1C(NCC1)=O)C([H])=O)[C@H](CC2CCCCC2)NC([C@H]([C@@H](C)OC(C)(C)C)NC(OCC3=CC(OCCCCCCOC4=CC=CC(C(N5C6CCC(NC6=O)=O)=O)=C4C5=O)=CC=C3)=O)=O	41	120000	492	48.05 ± 3.22
MPD3	O=C(N[C@@H](C[C@H]1C(NCC1)=O)C([H])=O)[C@H](CC2CCCCC2)NC([C@H]([C@@H](C)OC(C)(C)C)NC(OCC3=CC(OCCCCCCCCOC4=CC=CC(C(N5C6CCC(NC6=O)=O)=O)=C4C5=O)=CC=C3)=O)=O	51	21000	1160	70.2 ± 1.5
MPD4	O=C1N(C2C(NC(CC2)=O)=O)C(C3=C(N(C)CCN(CCCCCCOC4=CC=CC(COC(N[C@@H]([C@@H](C)OC(C)(C)C)C(N[C@@H](CC5CCCCC5)C(N[C@@H](C[C@H]6C(NCC6)=O)C([H])=O)=O)=O)=O)=C4)C)C=CC=C31)=O	36
MPD5	O=C(N[C@@H](C[C@H]1C(NCC1)=O)C([H])=O)[C@H](CC2CCCCC2)NC([C@H]([C@@H](C)OC(C)(C)C)NC(OCC3=CN(CCOCCOCCOCCC(NC4=C(C(N(C5C(NC(CC5)=O)=O)C6=O)=O)C6=CC=C4)=O)N=N3)=O)=O	36
MPD6	O=C(N[C@@H](C[C@H]1C(NCC1)=O)C([H])=O)[C@H](CC2CCCCC2)NC([C@H]([C@@H](C)OC(C)(C)C)NC(OCC3=CN(CCOCCOCCOCCC(N(C)CCN(C)C4=C(C(N(C5C(NC(CC5)=O)=O)C6=O)=O)C6=CC=C4)=O)N=N3)=O)=O	111
MPD7	O=C(N[C@@H](C(C)(C)C)C(N1C[C@H](C2(C)C)[C@H]2[C@H]1C(N[C@H](C([H])=O)C[C@@H]3CCNC3=O)=O)=O)NC(C)(C)COCCCCCCOC4=CC=CC5=C4C(N(C5=O)C6C(NC(CC6)=O)=O)=O	35
MPD8	O=C(N[C@@H](C(C)(C)C)C(N1C[C@H](C2(C)C)[C@H]2[C@H]1C(N[C@H](C([H])=O)C[C@@H]3CCNC3=O)=O)=O)NC(C)(C)CCOCCCCCCOC4=CC=CC(C5=O)=C4C(N5C6CCC(NC6=O)=O)=O	24
MPD9	O=C(N[C@@H](C(C)(C)C)C(N1C[C@H](C2(C)C)[C@H]2[C@H]1C(N[C@H](C([H])=O)C[C@@H]3CCNC3=O)=O)=O)NC(C)(C)CCC(N(C)CCN(C4=C5C(N(C(C5=CC=C4)=O)C6CCC(NC6=O)=O)=O)C)=O	31
MPD10	CC(CCC(NCCCC(NC1=C2C(N(C(C2=CC=C1)=O)C3CCC(NC3=O)=O)=O)=O)=O)(C)NC(N[C@@H](C(C)(C)C)C(N4C[C@H](C5(C)C)[C@H]5[C@H]4C(N[C@H](C([H])=O)C[C@@H]6CCNC6=O)=O)=O)=O	149
